# Supplementary material for: A Comprehensive Approach to Derivatization: Elemental Composition, Biochemical, and In Silico Studies of Metformin Derivatives Containing Copper and Zinc Complexes
Source: Molecules. 2023 Feb 1;28(3):1406. doi: 10.3390/molecules28031406 (PMC9919699; doi:10.3390/molecules28031406)
Supplement: Supplementary file 1 [file molecules-28-01406-s001.zip]

Archive with 1 entries (1 files):
- molecules-2153998-supplementary.pdf
